# Supplementary material for: An Unexpected Early Rhabdodontid from Europe (Lower Cretaceous of Salas de los Infantes, Burgos Province, Spain) and a Re-Examination of Basal Iguanodontian Relationships
Source: PLoS One. 2016 Jun 22;11(6):e0156251. doi: 10.1371/journal.pone.0156251 (PMC4917257; doi:10.1371/journal.pone.0156251)
Supplement: S1 Table — The first row corresponds to the actual character number. The second row corresponds to the previous reference of that character with its corresponding number. MD = McDonald et al. 2010; O = Ösi et al. 2012; Br = Brown et al. 2013; Bd = Boyd, 2015. (XLSX) [file pone.0156251.s001.xlsx]

## Sheet: matrix
New numerotation	-	1	2	3	4	5	6	7	8	9	10	11	12	13	14	15	16	17	18	19	20	21	22	23	24	25	26	27	28	29	30	31	32	33	34	35	36	37	38	39	40	41	42	43	44	45	46	47	48
References	-	O2	O1	O37	O36	O89	O3	O4	O5	Br136	MD30	MD33	O6	O7	O8	O9	O10	O11	Br124	O18	Bd11	O17	O16	Bd88	O12	O13	O14	O15	O84	O24	Br40	O26	O27	O28	O22	O34	O20	O23	O19	Br24	Br25	O64	Bd65	Br50	O29	O30	O31	O32	Bd25
Herrerasaurus_ischigualastensis	0	0	0	?	0	0	0	?	?	0	0	0	0	0	0	0	0	0	0	0	0	1	1	0	0	0	0	?	?	0	0	0	0	0	1	0	0	0	1	0	2	0	?	2	0	?	?	?	?
Abrictosaurus_consors	0	0	0	?	0	0	0	?	?	?	1	?	1	0	0	1	1	?	?	0	0	0	0	?	?	0	1	1	?	?	0	1	0	0	0	0	1	?	?	?	?	?	?	?	1	0	0	0	1
Agilisaurus_louderbacki	0	0	0	?	0	0	0	?	?	0	0	0	1	0	0	0	1	1	0	0	0	0	0	0	0	0	0	?	?	?	0	1	0	?	0	0	1	0	1	0	1	0	0	0	1	0	1	1	0
Anabisetia_saldiviai	0	?	?	?	?	?	?	?	?	?	?	?	?	?	?	?	?	?	?	?	?	?	?	?	?	?	?	?	?	?	?	1	?	?	?	?	?	?	?	?	?	?	?	?	?	?	?	?	?
Camptosaurus_dispar	0	0	0	?	0	0	0	?	?	0	1	1	1	1	1	1	0	1	0	1	?	0	0	1	0	0	?	?	0	0	1	1	0	0	1	0	1	0	0	1	1	0	1	1	1	0	0	0	1
Changchunsaurus_parvus	0	0	0	?	0	0	0	?	?	1	0	0	1	?	0	0	1	1	1	0	0	0	0	0	?	1	1	0	0	?	0	1	0	?	?	?	1	?	?	?	?	?	?	?	1	0	?	0	?
Dryosaurus_altus	0	?	0	?	0	0	0	?	?	0	1	0	1	1	1	1	0	1	0	1	0	0	0	1	1	0	?	?	0	0	1	1	0	1	1	0	1	0	0	0	1	0	0	1	1	0	0	0	0
Dysalotosaurus_lettowvorbecki	0	?	0	?	0	0	0	?	?	0	?	0	1	1	1	1	0	1	0	1	0	0	0	1	1	0	?	?	0	0	?	1	0	1	1	1	1	0	0	0	1	0	0	1	1	0	0	0	1
Echinodon_becklesii	0	?	?	?	?	?	0	?	?	?	?	?	?	?	0	?	?	1	?	?	?	?	0	?	?	?	?	?	?	?	0	1	?	?	?	?	?	?	?	?	?	?	?	?	?	?	?	?	?
Emausaurus_ernstii	0	?	0	?	0	1	0	?	?	?	0	?	?	0	0	0	?	1	?	0	?	0	0	?	0	0	0	?	?	0	0	1	0	0	0	0	1	0	?	?	?	0	?	?	1	0	1	0	1
Eocursor_parvus	0	0	?	?	?	?	?	?	?	?	?	?	?	?	?	?	?	?	?	?	?	?	?	?	?	?	?	?	?	?	?	?	?	?	?	?	?	?	?	?	?	?	?	?	?	?	?	?	?
Fruitadens_haagarorum	0	?	?	?	?	?	0	?	?	?	?	?	1	?	0	?	?	1	?	?	?	?	?	?	?	?	1	1	?	0	0	1	?	?	?	?	?	?	?	?	?	?	?	?	?	?	?	?	?
Gasparinisaura_cincosaltensis	0	0	0	?	0	0	?	?	?	?	?	?	?	?	?	?	?	?	0	?	?	?	?	?	?	?	1	0	?	?	?	1	0	0	1	1	1	0	?	0	?	?	0	1	1	0	0	0	0
Haya_griva	0	?	0	0	0	0	0	?	?	0	0	0	1	0	0	0	1	?	0	0	0	1	1	0	0	1	1	0	?	0	0	1	0	0	0	1	1	1	1	0	?	1	1	?	1	0	0	1	0
Heterodontosaurus_tucki	0	0	0	?	0	0	0	?	?	0	1	?	1	1	0	1	1	1	0	0	0	0	0	0	1	0	1	1	0	0	0	1	0	0	0	0	1	1	1	0	1	0	0	1	1	0	0	0	1
Hexinlusaurus_multidens	0	0	?	?	0	0	0	?	?	?	?	?	?	0	?	?	?	?	?	0	?	?	?	?	?	?	?	?	?	?	?	1	0	?	0	1	1	0	1	?	?	0	0	?	1	0	0	0	1
Hypsilophodon_foxii	0	0	0	?	0	0	0	?	?	1	1	0	1	0	0	1	1	1	0	0	0	0	0	0	0	1	1	0	0	0	0	1	0	0	0	1	1	1	1	0	1	1	0	1	1	0	0	0	1
Iguanodon_bernissartensis	0	0	0	0	0	0	0	?	?	0	1	1	1	1	1	1	0	1	0	1	?	0	0	1	0	0	?	?	0	0	1	1	0	0	1	0	1	0	0	1	1	0	1	1	1	0	0	1	0
Jeholosaurus_shangyuanensis	0	?	0	?	0	0	0	?	?	1	0	0	1	1	0	0	1	1	?	0	0	0	0	0	0	1	0	?	1	?	?	1	0	?	0	1	1	0	1	0	?	1	0	?	1	0	0	0	0
Koreanosaurus_boseongensis	0	?	?	?	?	?	?	?	?	?	?	?	?	?	?	?	?	?	?	?	?	?	?	?	?	?	?	?	?	?	?	?	?	?	?	?	?	?	?	?	?	?	?	?	?	?	?	?	?
Lesothosaurus_diagnosticus	0	0	0	?	0	0	0	?	?	0	0	0	1	0	0	0	1	1	0	0	?	0	0	?	0	0	0	?	?	0	0	1	0	1	0	0	1	0	?	0	0	0	0	1	1	0	0	0	1
Lycorhinus_angustidens	0	?	?	?	?	?	?	?	?	?	?	?	?	?	?	?	?	?	?	?	?	?	?	?	?	0	1	1	?	?	0	1	0	?	0	?	1	?	?	?	?	?	?	?	?	?	?	?	?
Macrogryphosaurus_gondwanicus	0	?	?	?	?	?	?	?	?	?	?	?	?	?	?	?	?	?	?	?	?	?	?	?	?	?	?	?	?	?	?	?	?	?	?	?	?	?	?	?	?	?	?	?	?	?	?	?	?
Mochlodon_suessi	0	?	?	?	?	?	?	?	?	?	?	?	?	?	?	?	?	?	?	?	?	?	?	?	?	?	?	?	?	?	?	?	?	?	?	?	?	?	?	?	?	?	?	?	?	?	?	?	?
Mochlodon_vorosi	0	?	?	?	?	?	?	?	?	?	?	?	?	?	?	?	?	?	?	?	?	?	?	?	?	?	?	?	?	?	?	?	?	?	?	?	?	?	?	?	?	?	?	?	?	?	?	?	?
Muttaburrasaurus_langdoni	0	?	?	?	?	?	?	?	?	?	?	?	?	0	?	?	?	?	?	1	0	0	?	?	?	?	?	?	?	?	?	1	?	?	?	1	1	?	?	1	?	0	1	1	?	?	?	?	?
Orodromeus_makelai	0	0	0	?	0	0	0	?	?	1	0	0	1	0	0	0	1	1	0	0	0	0	0	?	?	1	0	?	?	1	0	1	0	0	1	0	1	0	1	0	?	1	0	2	1	0	0	0	1
Othnielosaurus_consors	0	?	?	?	?	?	?	?	?	?	?	?	?	?	?	?	?	?	0	?	?	?	?	?	?	?	?	?	?	?	?	?	?	?	?	?	?	?	?	?	?	?	0	?	?	?	?	?	?
Parksosaurus_warreni	0	0	0	?	0	0	?	?	?	?	?	?	?	0	?	?	?	?	?	?	?	?	?	?	?	?	1	0	?	?	?	1	0	0	1	1	1	0	0	0	1	?	?	1	1	0	?	0	?
Pisanosaurus_mertii	0	0	?	?	?	?	?	?	?	?	?	?	?	?	?	?	?	?	?	?	?	?	?	?	?	?	?	?	?	?	?	1	?	?	?	?	?	?	?	?	?	?	?	?	?	?	?	?	?
Psittacosauridae	0	1	1	0	1	0	1	0	0	?	0	?	1	1	0	0	1	0	?	0	?	1	1	?	0	0	?	?	1	0	0	1	1	0	?	?	1	?	0	?	?	0	?	?	1	0	1	0	1
Rhabdodon_priscus	0	?	?	?	?	?	?	?	?	?	?	?	?	?	?	?	?	?	?	?	?	?	?	?	?	?	?	?	?	?	?	?	?	?	?	?	?	?	?	?	?	?	?	?	?	?	?	?	?
Rhabdodon_sp1	0	?	?	?	?	?	?	?	?	?	?	?	?	?	?	?	?	?	?	?	?	?	?	?	?	?	?	?	?	?	?	?	?	?	?	?	?	?	?	?	?	?	?	?	?	?	?	?	?
Scelidosaurus_harrisonii	0	0	0	?	0	1	0	?	?	?	?	?	1	0	0	?	?	?	?	?	0	?	?	?	0	?	0	?	?	0	0	1	0	0	1	0	1	0	0	?	?	0	?	?	1	1	?	2	?
Scutellosaurus_lawleri	0	0	?	?	0	1	0	?	?	0	?	0	?	?	0	?	1	1	0	?	0	0	0	?	?	?	?	?	?	?	?	1	0	?	?	?	?	?	?	?	?	1	?	?	?	?	?	?	?
Talenkauen_santacrucensis	0	0	?	?	?	0	0	?	?	?	0	0	1	0	1	?	?	1	?	0	0	0	0	?	?	0	1	0	?	?	0	1	0	0	?	?	1	?	?	?	?	?	?	?	?	?	?	?	?
Tenontosaurus_dossi	0	0	0	?	0	0	0	?	?	0	1	0	?	1	1	1	0	1	0	1	0	0	0	0	0	0	1	0	?	0	1	1	0	0	1	1	1	0	0	0	1	0	1	1	1	0	0	0	1
Tenontosaurus_tilletti	0	0	0	0	0	0	0	?	?	?	1	0	1	1	1	1	0	1	0	1	?	0	0	1	0	0	?	?	?	0	?	1	0	0	1	1	1	0	0	0	1	0	1	1	1	0	0	0	1
Thescelosaurus_neglectus	0	0	0	?	0	0	0	?	?	1	0	0	1	0	0	1	1	1	?	0	0	0	0	0	0	1	1	0	?	1	0	1	0	0	1	1	1	0	?	0	1	0	1	2	1	0	0	1	0
Tianyulong_confuciusi	0	0	0	?	?	?	0	?	?	?	1	?	1	1	0	1	?	?	?	0	0	0	0	0	0	0	1	1	?	?	?	1	0	?	0	0	1	0	?	?	?	?	?	?	?	?	?	?	?
Vegagete_ornithopod	0	?	?	?	?	?	?	?	?	?	?	0	?	?	0	?	?	?	?	?	?	?	?	?	?	?	?	?	?	?	0	?	?	?	?	?	?	?	?	?	?	?	?	?	?	?	?	?	?
Yandusaurus_hongheensis	0	?	?	?	0	0	?	?	?	?	?	?	?	?	?	?	?	?	?	?	?	?	?	?	?	?	?	?	?	0	0	1	0	0	0	?	1	0	?	0	1	?	?	1	?	?	?	?	?
Yinlong_downsi	0	1	1	0	1	0	1	0	1	?	0	?	1	?	0	0	1	0	?	0	1	0	0	0	?	?	0	?	?	?	?	1	0	?	1	0	1	0	1	?	?	0	0	?	1	0	0	0	1
Yueosaurus_tiantaiensis	0	?	?	?	?	?	?	?	?	?	?	?	?	?	?	?	?	?	?	?	?	?	?	?	?	?	?	?	?	?	?	?	?	?	?	?	?	?	?	?	?	?	?	?	?	?	?	?	?
Zalmoxes_robustus	0	0	0	?	0	0	0	?	?	?	0	0	1	0	0	1	0	1	0	0	0	1	0	0	1	0	?	?	?	0	0	1	0	0	1	?	1	0	?	?	?	0	1	?	?	?	?	?	?
Zalmoxes_shqiperorum	0	0	?	?	0	0	?	?	?	?	?	?	?	?	?	?	?	?	?	?	?	?	?	?	?	?	?	?	?	?	?	?	?	?	?	?	?	?	?	?	?	0	1	1	?	?	?	?	?
Zephyrosaurus_schaffi	0	?	?	?	0	0	0	?	?	1	0	0	1	?	0	1	1	1	1	0	0	0	0	?	0	?	1	0	?	1	0	1	0	?	?	?	1	?	?	0	?	1	1	?	1	0	1	0	1
[truncated: 240 more columns]
