# Supplementary material for: An Unexpected Early Rhabdodontid from Europe (Lower Cretaceous of Salas de los Infantes, Burgos Province, Spain) and a Re-Examination of Basal Iguanodontian Relationships
Source: PLoS One. 2016 Jun 22;11(6):e0156251. doi: 10.1371/journal.pone.0156251 (PMC4917257; doi:10.1371/journal.pone.0156251)
Supplement: S2 Table — (XLS) [file pone.0156251.s002.xls]

## Sheet: Sheet1
Taxa and References Used in the Phylogenetic Analysis
Taxa	Supplemental References Used
Herrerasaurus ischigualastensis	Novas, 1993; Sereno and Novas, 1993; Sereno, 1993
Abrictosaurus consors	Butler et al. 2012
Agilisaurus louderbacki	Barrett et al. 2005; Peng, 1992
Anabisetia saldiviai	Coria and Calvo, 2002; Cambiaso, 2007
Camptosaurus dispar	Gilmore 1909; Carpenter and Wilson 2008
Changchunsaurus parvus	Jin et al. 2010; Butler et al. 2011
Dryosaurus altus	Shepherd et al. 1977; Galton 1981; Galton, 1983
Dysalotosaurus lettowvorbecki	Janensh 1955; Shepherd et al. 1977; Galton 1981; Galton, 1983
Echinodon becklesii	Butler et al. 2012
Emausaurus ernstii	_
Eocursor parvus	_
Fruitadens haagarorum	Butler et al. 2009; Butler et al. 2012
Gasparinisaura cincosaltensis	Coria and Salgado, 1996; Salgado et al. 1997; Cambiaso, 2007
Haya griva	Makovicky et al. 2011
Heterodontosaurus tucki	Santa Luca, 1980; Norman et al. 2011; Butler et al. 2012; Sereno, 2012; Galton, 2014
Hexinlusaurus multidens	He and Cai, 1984; Barrett et al. 2005
Hypsilophodon foxii	Galton, 1974a; Galton, 2009
Iguanodon bernissartensis	Norman, 1980
Jeholosaurus shangyuanensis	Xu et al. 2000; Barrett and Han 2009; Han et al. 2012
Koreanosaurus boseongensis	Huh et al. 2010
Lesothosaurus diagnosticus	Thulborn, 1972; Sereno, 1991
Lycorhinus angustidens	_
Macrogryphosaurus gondwanicus	Calvo et al. 2007
Mochlodon suessi	Sachs and Hornung, 2005
Mochlodon vorosi	Ösi et al. 2012
Muttaburasaurus langdoni	Bartholomai and Molnar, 1981; M. Herne, pers. com.
Orodromeus makelai	Scheetz, 1999
Othnielosaurus consors	Galton and Jensen, 1973
Parksosaurus warreni	Parks, 1926; Galton, 1973
Pisanosaurus mertii	Bonaparte, 1976
Psittacosauridae	_
Rhabdodon priscus	Matheron, 1869; Buffetaut and LeLoeuff, 1991
Rhabdodon sp1	Pincemaille-Quilleveré 2002
Scelidosaurus harrisonii	_
Scutellosaurus lawleri	Colbert, 1981
Talenkauen santacrucensis	Novas et al. 2004; Cambiaso, 2007
Tenontosaurus dossi	Winkler et al. 1997
Tenontosaurus tilletti	Östrom, 1970; Forster, 1990; Thomas, 2015
Thescelosaurus neglectus	Gilmore, 1915; Galton, 1974b; Galton, 1995; Boyd, 2014
Tianyulong confuciusi	Butler et al. 2012
Vegagete taxon	First hand examination
Yandusaurus hongheensis	He and Cai, 1984
Yinlong downsi	_
Yueosaurus tiantaiensis	Zheng et al. 2012
Zalmoxes robustus	Weishampel et al. 2003; BMNH, pers. com.
Zalmoxes shqiperorum	Weishampel et al. 2003; Godefroit et al. 2009; BMNH, pers. com.
Zephyrosaurus schaffi	Sues, 1980
